# Supplementary material for: Geographical distribution of the giant honey bee Apislaboriosa Smith, 1871 (Hymenoptera, Apidae)
Source: Zookeys. 2020 Jul 22;951:67–81. doi: 10.3897/zookeys.951.49855 (PMC7390808; doi:10.3897/zookeys.951.49855)
Supplement: Supplementary material 1 — Collection locality information [file zookeys-951-067-s001.xlsx]

## Sheet: location data
Supplementary file 1: Collection Locality Information
Country	Province /States	District	Locality	Latitude (°N)	Longitude (°E)	Elevation. (m a.s.l.)	Date	Type of Data	Source of Information (*sympatric occurrence)
Bhutan	Bumthang		Lake Tang Memba Tso, N of Bumthang	27.54	90.812	2600		3	Otis (1996): SFS
Bhutan	Bumthang		Near Jakar	27.566	90.738	2600		3	Woyke et.al. (2012)
Bhutan	Bumthang		Tang Valley	27.624	90.878	2800		3	Woyke et.al. (2012)
Bhutan	Lhuntse		"Lhuntsi Dzong", in Lhuntsi	27.666	91.186				No record of source of info
Bhutan	Lhuntse		Monbi (S. of Lhuntse, E. of Pimi)	27.59	91.174			2	L. Shyamal, iNaturalist
Bhutan	Punakha		Punakha Dzong, Punakha	27.582	89.863	1200		2	Numerous photos, Google web search for "Punakha Dzong"
Bhutan	Timphu		Botanic Gardens, Serbithang	27.425	89.65	2400	12 II 2018	2	Biodiversity of Bhutan portal: Danielle Northey, pers. comm.
Bhutan	Timphu		Near Dochula Pass	27.49	89.747	3108		3	Woyke et al. (2012)
Bhutan	Timphu		Thimphu	27.478	89.638	~2500	IX 1985	3	Otis (1996): NHMUK
Bhutan	Trashigang		Khaling	27.218	91.573		4 IV 2019	2	Brian Johnson, iNaturalist
Bhutan	Trashigang		Road between Trashigang to Samdrup Junkar (rough loc.)	27.145	91.57		12 V 2012	2	Kasia Nowak, commercial photo on Alamy
Bhutan	Trashiyangtse		Yalang-Ramjar Rd., just N of Shali, W of Guntse	27.51	91.581		22 IV 2013, 3 III 2018	2	Markuslilje & Bhutan Biodiversity Portal, iNaturalist
Bhutan	Trongsa		Bumthang-Ura Hwy-5 km ESE east of Chendebji Chorten	27.456	90.392	2480		2	Wim deGroot, pers. comm., 12 Apr. 2019
Bhutan	Yangtse		Ramjar	27.517	91.586		3 VI 2018	2	Tandinwangchuk1,iNaturalist
Bhutan	Zhemgang		Trong	27.087	90.644		14 IV 2019	2	Cheong Weei Gan, iNaturalist
Bhutan	Sarpang district (Chaplechhu)		road between Gelephu and Zhemgang	27.028	90.619	1800		4	Photo by Yeshey Dorji, pers. comm., 600m SW of western boundary of Royal Manas Nat. Park.
Bhutan	Wangdi Phodrang		Tangchen, Phobjikha	27.43	90.22	2984		3	Nidup et al. (2016)
Bhutan	Chhukha		Chapcha	27.15	89.54			3	Nidup et al. (2016)
Bhutan	Trongsa		Langthil (South of trongsa near Langthil)	27.328	90.456		24 XII 2018	2	Guestgame (suspended user), iNaturalist
Bhutan	Lhuntse		Menbi	27.557	91.162		22 IV 2013	2	Marcus Lilje, iNaturalist
Bhutan	Phodrang		Khelekha, Wangdue	27.531	90.162		29 XII 2015	2	Josep del Hoyo, the Internet Bird Collection: www.hbw.com/ibc
Bhutan	Thimphu		Begana	27.585	89.632		7 IV 2012	4	Greg Baker, the Internet Bird Collection: www.hbw.com/ibc
Bhutan	Bhumtang	Bhumtang	Byakar Dzong	27.552	90.739	2697	1973	3	USNM
Bhutan	Tongsa	Tongsa	Gangl Pkte rd. ex Tongsa to Pele La	27.487	90.339	2499	1973	3	USNM
Bhutan	Paro	Paro	Paro	27.422	89.435	2896	1972	3	USNM
Bhutan	Central Province	Sarpang	Honey Rock, Road from Shamgong to Gaylephug	26.982	90.403	1829	1973	3	USNM
Bhutan	Trashigang		Kanglung	27.285	91.521	1823		1	TN
Bhutan	Trashigang		Yonphula	27.289	91.585	2274		1	TN
Bhutan	Trashigang		Rangshingkhar Gonpa	27.289	91.585	2830		1	TN
Bhutan	Bumthang		Lamai Gonpa	27.541	90.726	2826		1	TN
Bhutan	Thimphu		Taba	27.517	89.642	2379		1	TN
Bhutan	Trashi Yangtse		Doksum	27.448	91.573	864		1	TN
Bhutan	Mongar		Menghugang	27.276	91.145	762		1	TN
Bhutan	Thimphu		Motithang	27.208	89.624	2479		1	TN
Bhutan	Mongar		Yadi	27.321	91.364	885		1	TN
Bhutan	Tsirang		Tsholingkhar	27.007	90.098	1159		1	TN
Bhutan	Punakha		Wukhuna	27.64	89.788	1362		1	TN
Bhutan	Zhemgang		Tingtibi	27.142	90.691	631		1	TN
Bhutan	Samdrup Jongkhar		Dewathang	26.857	91.457	877		1	TN
Bhutan	Haa		near Dumchu	27.362	89.296	2635		1	TN
Bhutan	Thimphu		Near Wangbama	27.312	89.576	2235		1	TN
Bhutan	Trashigang		Riserboo	27.121	91.55	1901		1	TN
Bhutan	Bumthang		Tangsibjii	27.501	90.866	3399		1	TN
Bhutan	Haa		Haa	27.376	89.311	3375		1	TN
Bhutan	Wangdi Phodrang		Phobjikha	27.512	90.17	3213		1	TN
Bhutan	Wangdi Phodrang		Toebirongchhu	27.526	89.872	1226		1	TN
Bhutan	Lhuentse		Autsho	27.437	91.173	863		1	TN
Bhutan	Thimphu		Gaynekha	27.31	89.6	2824		1	TN
Bhutan	Chhukha		Chapcha	27.15	89.54	2264		1	TN
Bhutan	Thimphu		Wangsisina	27.35	89.57	2209		1	TN
Bhutan	Bumthang		Dechen Pelrithang	27.51	90.8	2483		1	TN
Bhutan	Trashigang		Chenari	27.31	91.33	758		1	TN
Bhutan	Lhuentse		Phawan	27.48	91.18	953		1	TN
Bhutan	Mongar		Yongkola	27.306	91.164	1553		1	TN
Bhutan	Trashi Yangtse		Bumdelling	27.658	91.451	1900		1	TN
Bhutan	Paro		Paro	27.431	89.413		14 III 1985	3	Snow Entomological Collection, University of Kansas https://www.gbif.org/occurrence/1141865433
Bhutan	Thimphu		Thimphu	27.473	89.635		30 IX 1985	3	Snow Entomological Collection, University of Kansas https://www.gbif.org/occurrence/1141865424
China	Sichuan	Liangshan Yi Aut. Pref.	Jinyang	27.683	103.254			3	Otis (1996): Kuang & Li
China	Tibet	Nyingchi	Bomi (Bowo)	29.859	95.77			3	Otis (1996): Kuang & Li
China	Tibet	Yadong County	Chumbi Valley (approx. location)	27.449	88.922			3	Otis (1996): Kuang & Li
China	Tibet	Xigaze	Cona	27.38	88.975			3	Otis (1996): Kuang & Li
China	Tibet		Gyirong	28.94	85.29			3	Otis (1996): Kuang & Li
China	Tibet	Nyingchi	Medog	29.323	95.33			3	Otis (1996): Kuang & Li
China	Tibet	Nyingchi	Mount Namcha Barwa, Yarlung Zangbo Grand Canyon NP	29.616	94.979		X	2	https://dissolve.com (Search for "photo" of "Apis laboriosa")
China	Tibet	Xigaze	Nyalam	28.154	85.983			3	Otis (1996): Kuang & Li
China	Tibet		Rongshar Valley-- approximate coordinates	28.069	86.359	2900-3050		3	Otis (1996): NHMUK
China	Tibet		RongTo Valley-- approximate coordinates	28.578	96.948	1830		3	Otis (1996): NHMUK
China	Tibet	Xigaze	Yadong (Chong-ma)	27.481	88.907			3	Otis (1996): Kuang & Li
China	Tibet	Nyingchi	Zayu	28.662	97.468			3	Otis (1996): Kuang & Li
China	Tibet	Xigaze	Zhangmu (now Zhangmuzhen)	27.984	85.981			3	Otis (1996): Kuang & Li
China	Tibet		Moller (currently known as Motou, Tibet, Ken Tan, pers. comm.)	29.22	95.26			3	Otis 1996: SFS
China	Yunnan	Baoshan Shi	Baoshan	25.128	99.177			3	Otis (1996): Kuang & Li
China	Yunnan	Nujiang	Bijiang- city has been abandoned; nr. Laomudeng, Fugong	26.54	98.917			3	Otis (1996): Kuang & Li
China	Yunnan	Diqing	Deqen	27.823	99.707			3	Otis (1996): Kuang & Li
China	Yunnan	Nujiang	Fugong	26.907	98.868			3	Otis (1996): Kuang & Li
China	Yunnan	Nujiang	Gongshan	27.741	98.663			3	Otis (1996): Kuang & Li
China	Yunnan	Pu'er	Jingdong	24.541	100.828			3	Otis (1996): Kuang & Li
China	Yunnan	Xishuangbanna	Jinghong	21.996	100.773			3	Otis (1996): Kuang & Li
China	Yunnan	Pu'er	Lancang	22.555	99.941			3	Otis (1996): Kuang & Li
China	Yunnan	Lijiang	Lijiang	26.862	100.229			3	Otis (1996): Kuang & Li
China	Yunnan	Lincang Shi	Lincang	23.891	100.094			3	Otis (1996): Kuang & Li
China	Yunnan	Pu'er	Luku	24.677	100.677			3	Otis (1996): Kuang & Li
China	Yunnan	Xishuangbanna	Mengla	21.461	101.565			3	Otis (1996): Kuang & Li
China	Yunnan	Deqen	Tse-Kou	28.03	98.907			3	Otis (1996): Maa
China	Yunnan	Baoshan	Wayao (now referred to as "Wayaochen"	25.448	99.263			3	Otis (1996): Kuang & Li
China	Yunnan	Diqing	Weixi	27.165	99.28			3	Otis (1996): Kuang & Li
China	Yunnan	Zhaotang	Yongshan	28.181	103.654			3	Otis (1996): Kuang & Li
China	Yunnan	Lijiang	Yongshen	26.657	100.77			3	Otis (1996): Kuang & Li
China	Yunnan	Lijiang	Yulong	26.759	99.686			2	Lukasz Madrzynski, iNaturalist
China	Yunnan	Lincang	Yunxian	24.423	100.12			3	Otis (1996): Kuang & Li
China	Yunnan	Deqen	Zhongdian (now known as Shangri-La City)	27.819	99.669			3	Otis (1996): Kuang & Li
China	Yunnan	Xinping	Yuxi-Yiaojie town	23.925	101.589	1463	14 V 2019	4	Xin Zhou & Lifei Qui, pers. comm.
China	Yunnan	Gongshan	Nujiang-Gaoligong mountain nature reserve	27.78	98.48	3216	8 VI 2018	4	Xin Zhou & Lifei Qui, pers. comm.
China	Yunnan	Gongshan	Nujiang-Gaoligong mountain nature reserve	27.786	98.528	2942	9 VI 2018	4	Xin Zhou & Lifei Qui, pers. comm.
China	Yunnan	Gongshan	NujiangGaoligong mountain nature reserve	27.507	98.281	2861	10 VI 2018	4	Xin Zhou & Lifei Qui, pers. comm.
China	Yunnan Province	Dehong Dai and Jingpo Autonomous Prefecture	gorge near Mangshi	24.36	98.30			3	www.rediff.com/news/report/pix-amazing-honey-hunters-who-risk-their-lives/20190613.htm
China	Tibet		Dingjie	28.38	87.77			4	Ken Tan, pers.comm.
China	Tibet		Linzhi	29.56	94.25			4	Ken Tan, pers.comm.
China	Sichuan	Sichuan	Fulin, Szech (currently names appear as" Fu Lin Zhen" and "Sichuan")	29.363	102.643	3000	1928	3	USNM
China	Yunnan	Deqen	Weixi	27.567	99.299			4	Katrina Klett, pers. comm.
China	Szechuan	Szechuan	Suifu (currently names appear as "Yibin" and "Sichuan")	27.837	103.605		1928	3	USNM
China	Yunnan		Baoshan	25.299	98.706		3 V 2018	2	Qin Huang, iNaturalist
China	Yunnan		Baoshan	25.416	98.666	1800		3	Cao et al. (2012)
China	Yunnan		Honghe	23.183	103.483	1500		3	Cao et al. (2012)
China	Yunnan	Zhaotang	Yiliang	25.11	103.28		4 V 2010		He Shaoyu, Kuang Haiou, Yang Jie; European Nucleotide Archive https://www.ebi.ac.uk/ena/data/view/KR269916
India	Arunachal Pradesh	West Kameng	Nag Mandir	27.206	92.561	1164	28 X 2017	1	NK & MVP*
India	Arunachal Pradesh	West Kameng	New Kaspi	27.208	92.553	1148	7 IX 2017	1	NK & MVP
India	Arunachal Pradesh	West Kameng	Photin	27.207	92.482	1286	4 IV 2019	1	NK, PMV, KM & GWO
India	Arunachal Pradesh	West Kameng	Tenga Valley	27.215	92.439	1164		3	Gogoi et al. (2016)
India	Arunachal Pradesh	East Siang	Jerkong	28.544	95.059	554	28 III 2019	4	NK, KM & GWO: oral comm. with honey hunters
India	Arunachal Pradesh	East Siang	Ngurak Riga	28.421	95.029	1140	27 V 2019	1	NK, KM & GWO*
India	Arunachal Pradesh	Siang	Modi	28.487	95.087	534	28 III 2019	1	NK, KM & GWO
India	Arunachal Pradesh	East Siang	Yembo	28.155	95.182	233	26 III 2019	1	NK, KM & GWO
India	Arunachal Pradesh	Kameng Div.	Deng Zi	27.056	92.127	1234	29 V 1961	3	Otis (1996): Sakagami
India	Arunachal Pradesh	Kameng Div.	Denling Forest (unable to locate)			229	5 V 1961	3	Otis (1996): Sakagami
India	Arunachal Pradesh	Lohit	Hawai	27.884	96.816		5 V 2018	1	KM
India	Arunachal Pradesh	Lohit	Tidding	27.979	96.394		5 V 2018	1	KM
India	Arunachal Pradesh	Longding	Bonia	26.734	95.264	1338		4	NK & KM: oral comm. with honey hunters
India	Arunachal Pradesh	Longding	Near Bonia vill	26.749	95.266	1286		1	NK & KM
India	Arunachal Pradesh	Lowert Subansiri	Ziro	27.545	93.819		24 VI 2018	4	Jaya Narah, pers. comm.
India	Arunachal Pradesh	Subansi Div.	Pamir (unable to locate)			564	17 V 1961	3	Otis (1996): Sakagami
India	Arunachal Pradesh	Tawang	Bomdir	27.577	91.875	2585	4 VII 2018	1	NK
India	Arunachal Pradesh	Tawang	Budha park	27.596	91.872	3015	5 VII 2018	1	NK
India	Arunachal Pradesh	Tawang	Craft Centre Colony	27.585	91.866	2820	3 VII 2018	1	NK
India	Arunachal Pradesh	Tawang	Near Jang waterfall	27.588	91.98	2224	4 VII 2018	1	NK
India	Arunachal Pradesh	Tawang	Near Maratha camp	27.614	91.864	3402	5 VII 2018	1	NK
India	Arunachal Pradesh	Tawang	Pane Lake	27.621	91.861	3649	5 VII 2018	1	NK
India	Arunachal Pradesh	Tawang	Psangpong	27.575	91.866	2730	4 VII 2018	1	NK
India	Arunachal Pradesh	Tawang	Tawang	27.583	91.873	2680	27 V 1961	3	Otis (1996): Sakagami
India	Arunachal Pradesh	Tawang	Way to P.T. So lake (7.5 km NW Tawang)	27.623	91.862	2849	5 VII 2018	1	NK
India	Arunachal Pradesh	Tawang	WRD Colony	27.591	91.876	2930	3 ,4 & 5 VII 2018	1	NK
India	Arunachal Pradesh	Tawang	Urkiling	27.582	91.868	2769	4 VII 2018	1	NK
India	Arunachal Pradesh	Tirap	Kala Pahar	26.934	95.576	1470	13 X 2017	1	NK*
India	Arunachal Pradesh	Tirap	Natung Kolam	26.941	95.58	1516		4	NK & KM: oral comm. with honey hunters
India	Arunachal Pradesh	Tirap	Near thincha	26.932	95.539	1679		4	NK: oral comm. with honey hunters
India	Arunachal Pradesh	Tirap	Tarut Tutnu	26.955	95.604	1143		1	NK
India	Arunachal Pradesh	Tirap	Thincha field	26.937	95.53	1617		4	NK: oral comm. with honey hunters
India	Arunachal Pradesh	Tirap	Tutnyu	26.962	95.631	1060	28 IV 2018	1	NK*
India	Arunachal Pradesh	Tirap	40mile Camp (Natung Kheti)	27.052	95.596			3	USNM
India	Arunachal Pradesh	Upper Siang	Boleng	28.335	94.96			4	NK: oral comm. with honey hunters
India	Arunachal Pradesh	Upper Siang	Jengging	28.569	28.569			4	NK: oral comm. with honey hunters
India	Arunachal Pradesh	Upper Siang	Pankang	28.497	95.088	558		4	NK: oral comm. with honey hunters
India	Arunachal Pradesh	Upper Siang	Parong	28.348	94.997	404	29 III 2019	4	NK: oral comm. with honey hunters
India	Arunachal Pradesh	West Kameng	Bekhui	27.305	92.417	2200	6 IX 2017	1	NK & MVP
India	Arunachal Pradesh	West Kameng	Dirang	27.342	92.273	1500	6 IX 2017	1	NK & MVP
India	Arunachal Pradesh	West Kameng	Eaglenest Wildlife Sanctuary	27.155	92.461		2 V 2016	2	Mikael Bauer, iNaturalist
India	Arunachal Pradesh	West Kameng	Padma	27.405	92.134	1986	6 VII 2018	1	NK
India	Arunachal Pradesh	West Kameng	Rupa	27.183	92.316	1854	6 VIII 2018	4	NK: oral comm. with honey hunters
India	Arunachal Pradesh	West Kameng	sergoan	27.117	92.246	1927	6 VII 2018	1	NK
India	Arunachal Pradesh	West Kameng	TCP khalatang	27.081	92.111	2042	6 VII 2018	4	NK: oral comm. with honey hunters
India	Arunachal Pradesh	West Kameng	Tenzin Gaon	27.103	92.242	1978	6 VII 2018	1	NK
India	Arunachal Pradesh	West Siang	Jomo Ngurak	28.272	94.82	924	19 IV 18	4	NK: oral comm. with honey hunters
India	Arunachal Pradesh	West Siang	Kerang	28.354	94.684	296	30 III 2019	4	NK: oral comm. with honey hunters
India	Arunachal Pradesh	West Siang	Kaying	28.421	94.676		17 V 2019	4	NK, KM & GWO: oral comm. with honey hunters
India	Arunachal Pradesh	West Siang	Tumbin	28.456	94.684	356	16 V 2019	1	NK*
India	Nagaland	Kiphire	Fakim	25.825	94.957			3	NBHM
India	Nagaland	Kiphire	Khonhjiri	25.732	94.861			3	NBHM
India	Nagaland	Kiphire	Mimi	25.708	94.903			3	NBHM
India	Nagaland	Kiphire	Pungro	25.608	94.864			3	NBHM
India	Nagaland	Kiphire	Salumi	25.794	94.891			3	NBHM
India	Nagaland	Kohima	Khonoma	25.652	94.024		16 II 2008	2	Ron Hoff, photo: The Internet Bird Collection; Photo of honeyguide eating beeswax
India	Nagaland	Peren	Benrue	25.579	93.868	1837	6 IV 2018	1	NK
India	Nagaland	Peren	Benrue vill	25.572	93.857	1814	6 V 2018	4	NK: oral comm. with honey hunters
India	Nagaland	Peren	Sengkui	25.564	93.861	1674	6 IV 2018	1	NK
India	Nagaland	Mon	Longwa	26.663	95.193			3	NBHM
India	Nagaland	Teunsang	Konya	26.266	94.859			3	NBHM
India	Nagaland	Phek	Phek Basa	25.671	94.474			3	NBHM
India	Nagaland	Kohima	Rusoma	25.706	94.111			3	NBHM
India	Nagaland	Peren	Peren	25.518	93.737			3	NBHM
India	Manipur	Tamenglong	Dailong	25.005	93.523		1 VIII 2019	2	Ronald Tering, pers. comm.
India	Manipur	Senapati	Heliatia (Bakie village)	25.515	93.916		1 VIII 2019	2	Ronald Tering, pers. comm.
India	Sikkim	North Sikkim	Lachen	27.716	88.557	2438		3	Otis (1996): NHMUK
India	Uttarakhand	Chamoli district	Badrinathpuri (Badrinath)	30.743	79.479		6 VI 2016	2	Chiefredearth, iNaturalist
India	Uttarakhand	Pithoragarh	Diya palla	30.086	80.259	1540	30 IV 2018	1	MVP
India	Uttarakhand	Uttarkashi	Harsil, Gorge of the Bhagirathi Ganga	31.02	78.45	2660	5 V 1995	3	Otis (1996): Batra
India	Uttarakhand	Chamoli	"Joshimutt" (Joshimath)	30.743	79.493		12 V 2016	2	Chiefredearth, iNaturalist
India	Uttarakhand	Rudraprayag	Kaakda	30.491	79.087	1008	2 V 2019	1	MVP
India	Uttarakhand	Pithoragarh	Kanchoti	30.018	80.571	1536	30 IV 2018	1	MVP
India	Uttarakhand	Pithoragarh	Munsyari	30.086	80.259	1500	31 V 2018	1	MVP
India	Uttarakhand	Uttarkashi	Naitwar (Netwar), Gobind Pashu Vihar Cons. Area	31.065	78.107	1300-1350	7 X 1993	3	Gupta (2004)
India	Uttarakhand	Chamoli	Siroli	30.486	79.292	1956	29 IV 2019	1	MVP
India	Uttarakhand	Uttarkashi	Uttarkashi	30.43	78.26	1550	23 IV 1995	3	Otis (1996): Batra
India	Uttarakhand	Uttarkashi	Garhwal Himalaya, Harsil	31.037	78.742	2500		3	USNM
India	Uttarakhand	Uttarkashi	Garhwal Himalaya	29.909	78.905	1300		3	USNM
India	West Bengal		Darjeeling, Tiger Hill	26.994	88.285	2450	1938	3	Otis (1996): Maa
India	Meghalaya	Cherrapunji	Near Nohkalikai waterfall	25.263	91.693	1100		4	V Sarkar, pers. comm.
India	Meghalaya	Cherrapunji	On the way to Anwar Cave	25.29	91.72	1400		4	V Sarkar, pers. comm.
India	Meghalaya	South Garo hills	Chimitap	25.28	90.842	600		4	V Sarkar, pers. comm.
India	Mizoram	Murlen	Murlen	24.567	94.921	1561	13 II 2015	3	Chhakchhuak et al. (2016)
India	Uttarakhand	Khati	along the Pindar River	30.113 N	79.939 E	2100	III 2002	3	PC Joshi et al. (2008)
India	Uttarakhand	Dawali	along the Pindar River	30.181 N	79.995 E	2800	III 2002	3	PC Joshi et al. (2008)
India	Uttarakhand	Talla Ramgarh	10 Km from the Malla Ramgarh	29.422	79.561	2000	X 2009 - IX2011	3	NC Joshi et al. (2016)
India	Uttarakhand	Naini View	40 Km from the Nainital City	29.426	79.612	2100	X 2009 - IX2011	3	NC Joshi et al. (2016)
India	Uttarakhand	Chamoli	Lata	30.498	79.715	2133	8 IX 1989	3	Gupta (1997)
India	Uttarakhand	Chamoli	Tolma	30.528	79.744	1828-2438	11 IX 989	3	Gupta (1997)
India	Uttarakhand	Chamoli	Reni (presently called Raini)	30.485	79.692	2000	5 IX 1989	3	Gupta (1997)
India	Uttarakhand	Chamoli	Ghangaria, Valley of flowers	30.701	79.594	2743	23 VII 1978	3	Hussain (1978)
Laos	Oudomxay		Phou Hiphi Nat. Protected Forest	20.696	102.138			4	Anne Schooffs, pers. comm.
Laos	Luang Prabang		"Kiou The"- cannot locate					3	Otis (1996): NHMUK
Laos	Xiangkouang Prov.		Phonsavan	19.444	103.183			4	THP, pers. comm.
Myanmar	Chin		Near Matupi (4 im NE)	21.722	93.454	~2100	24 IV 2019	2	Hlaing Min Oo, pers. comm.
Myanmar	Kachin		Adung Valley-- approximate location	28.193	97.638	1828	III 1931	3	Otis (1996): NHMUK
Myanmar	Kachin		Kambaiti, NE Burma	25.4	98.15	2000	V 1934	3	Otis 1996: RNH
Myanmar	Kachin		Nam Tamai Valley, Upper Burma-- approximate location	27.984	97.614	914	VII 1938	3	Otis (1996): NHMUK
Nepal	Province 3	Sindhupalchok	Along Bhote Koshi River: Chali	27.883	85.914	1178		3	Woyke et al. (2012)
Nepal	Province 3	Sindhupalchok	Along Bhote Koshi River: Kodari Waterfall	27.934	85.936	1475		3	Woyke et al. (2012)
Nepal	Province 3	Sindhupalchok	Along Bhote Koshi River: Tatopani	27.948	85.952	1520		3	Woyke et al. (2012)
Nepal	Province 3	Rasuwa	Langtang Nat. Park, nr. Dhunche Sing Gompa	28.155	85.404		22 X 2017	2	Andrew Babson, iNaturalist
Nepal	Gandaki Pradesh	Kaski	Dhaulagiri	28.402	83.699		10 V 2019	2	Nick Bedard, iNaturalist
Nepal	Province 3	Rasuwa	Langtang (Bagmati)	28.132	85.354		17 X 2018	2	Kavi Rana, iNaturalist
Nepal	Gandaki Pradesh	Kaski	Ghandruk	28.369	83.819		5 X 2014	2	James Steamer, iNaturalist
Nepal	Gandaki Pradesh	Kaski	Ghandruk	28.377	83.807		3 X 2014	2	iNaturalist
Nepal	Gandaki Pradesh	Kaski	Bagar	28.49	83.87			3	Otis (1996): Underwood #17
Nepal	Gandaki Pradesh	Kaski	Bamboo	28.448	83.858			3	Otis (1996): Underwood #18
Nepal	Province 3	Sindhupalchok	Bangel Kharka	27.92	85.46	3000		3	Otis(1996): Sakagami #13
Nepal	Province 3	Dolakha	Beding (Rolwaling Valley)	27.902	86.377	3800		3	Otis (1996): Roubik
Nepal	Province 1	Sankhuwashawa	Changa	27.28	87.42	2560		3	Otis (1996): NHMUK
Nepal	Gandaki Pradesh	Kaski	Chhomrong (Ghandruk)	28.411	83.818	~1600		3	Otis (1996): Underwood #8
Nepal	Gandaki Pradesh	Kaski	Biratanti	28.31	83.777	1150		3	Otis (1996): Sakagami #8
Nepal	Gandaki Pradesh	Gorkha	Darandi Khola (Daraudi River)	28.16	84.7	1200		3	Otis (1996): Sakagami #23
Nepal	Province 3	Rasuwa	Dhunche, Bagmati	28.117	85.289	~1200		3	Otis (1996): Roubik
Nepal	Province 3	Rasuwa	Dhunche-Chandanbari	28.11	85.34	2500		3	Otis (1996): Sakagami #24
Nepal	Province 3	Dolakha	Donga Kharka (between Simigaon and Beding; Rolwaling Valley)	27.903	86.288			3	Otis (1996): Roubik
Nepal	Gandaki Pradesh	Kaski	Dovan	28.462	83.86			3	Otis (1996): Underwood #14
Nepal	Gandaki Pradesh	Kaski	Ghachak (Ghachok in Google Maps; Thyangboche )	28.335	83.907	1100-1200		3	Otis (1996): Underwood #6/7
Nepal	Gandaki Pradesh	Kaski	Ghara	28.467	83.669	1800		3	Otis (1996): Sakagami #4
Nepal	Province 3	Rasuwa	Ghora Tobela, Kyangjin Gompa	28.215	85.522	3000-3800		3	Otis (1996): Sakagami #28
Nepal	Province 3	Rasuwa	Gosainkund	28.084	85.412	2600-3300		3	Otis (1996): Sakagami #11
Nepal	Gandaki Pradesh	Baglung	Heele	28.285	83.383	1400		3	Otis (1996): Sakagami #7
Nepal	Province 4	Myangdi	Jillimarang	28.348	83.736			3	Otis (1996): Underwood #4/5
Nepal	Karnali province	Jumla				3657-4267	V-VI 1961	3	Otis (1996): NHMUK
Nepal	Province 1	Solukhumbu	Kali La	27.627	86.696	3000		3	Otis (1996): Sakagami #16
Nepal	Karnali province	Rukum	Khorza	28.55	82.686	1500		3	Otis (1996): Sakagami #22
Nepal	Gandaki Pradesh	Kaski	Kimrung Khola	28.409	83.811			3	Otis (1996): Underwood #4/5
Nepal	Gandaki Pradesh	Kaski	Kuldi Ghar	28.456	83.854			3	Otis (1996): Underwood #12
Nepal	Gandaki Pradesh	Kaski	Kuli	28.426	83.836			3	Otis (1996): Underwood #9
Nepal	Gandaki Pradesh	Kaski	Landrung (shows as "Landruk" on current maps)	28.363	83.821	1650		3	Otis (1996): Underwood #2
Nepal	Province 3	Rasuwa	Langtang (Bagmati)	28.215	85.486	3200		3	Otis (1996): Roubik
Nepal	Gandaki Pradesh	Manang	Lete	28.605	83.607	2400		3	Otis (1996): Sakagami #2
Nepal	Gandaki Pradesh	Lamjung	Machhapuchhare Base Camp	28.474	83.872			3	Otis (1996): Underwood #15/16
Nepal	Gandaki Pradesh	Lamjung	Madi Khola (near Sikles)	28.38	84.12	1400		3	Otis (1996): Sakagami #10
Nepal	Province 1	Solukhumbu	Namche Bazar	27.803	86.712	3300		3	Otis (1996): Sakagami #15
Nepal	Gandaki Pradesh	Kaski	Obio	28.436	83.844			3	Otis (1996): Underwood #13
Nepal	Gandaki Pradesh	Kaski	Peyu	28.444	83.848			3	Otis (1996): Underwood #20
Nepal	Gandaki Pradesh	Kaski	Phewa Tal (nr. Pokhara)	28.226	83.945	~800	XI 1975	3	Otis (1996): RNH
Nepal	Province 1	Solukhumbu	Punguchaga	27.836	86.754	3500		3	Otis (1996): Sakagami #14
Nepal	Gandaki Pradesh	Kaski	Rowinami	28.429	83.849			3	Otis, 1996: Underwood #19
Nepal	Bagmati	Gosainkund Lekh	Sing Gomba (Sing Gompa)	28.111	85.34			3	Otis (1996): Roubik
Nepal	Gandaki Pradesh	Kaski	Sikha	28.461	83.686			3	Otis, 1996: Sakagami ?
Nepal	Gandaki Pradesh	Lamjung	Siklis (spelled as "Sikles" now)	28.359	84.104	~2000		3	Otis (1996): NHMUK
Nepal	Province 3	Dolakha	Simigaon ( "Simi Gaun" on Google Maps; Rolwaling Valley)	27.873	86.224			3	Otis (1996): Roubik
Nepal	Province 3	Dolakha	Supbu Kharka, Rolwaling Valley					3	Otis (1996): Roubik
Nepal	Province 3	Rasuwa	Syabru (Syafru on Google Maps)	28.146	85.351	2000-2400		3	Otis (1996): Sakagami #26
Nepal	Gandaki Pradesh	Kaski	Tamejung	28.325	83.8			3	Otis (1996): Underwood #1
Nepal	Gandaki Pradesh	Kaski	Tatopani	28.52	83.6	1300		3	Otis (1996): Sakagami #3
Nepal	Province 3	Nuwakot District	Thare Pati	28.017	85.45	3300		3	Otis (1996): Sakagami #12
Nepal	Province 3	Nuwakot District	Thare Pati-Melanche	27.98	85.05	3000		3	Otis (1996): Sakagami #25
Nepal	Province 1	Solukhumbhu	Below Thyangboche (Khumbu)	27.84	86.75	3660	19 IV 1954	3	Otis (1996): Sakagami, listed under "other records"
Nepal	Gandaki Pradesh	Kaski	Tikhedhunga	28.35	83.743			3	Otis (1996): Underwood #3
Nepal	Gandaki Pradesh	Manang district	Trubuking Kharka	28.47	84.21	4100		3	Otis (1996): Sakagami #9
Nepal	Gandaki Pradesh	Mustang District	Tukucha	28.691	83.614	2600		3	Otis (1996): Sakagami #1
Nepal	Gandaki Pradesh	Kaski	Ulleri	28.356	83.736	2000		3	Otis (1996): Sakagami #6
Nepal	Province 3	Sindhupalchok	Chakhu, Koshi River Valley	27.883	85.9	1219	11 VI 2017	1	CPB
Nepal	Province 3	Sindhupalchok	3 km above Chakhu, Koshi River Valley	27.882	85.914	1171	12 VI 2017	1	CPB
Nepal	Province 3	Sindhupalchok	Tatopani	27.947	85.951	1514	12 VI 2017	1	CPB
Nepal	Province 3	Sindhupalchok	2.5 km upstream from Bhotekosi Bungee Jumping site	27.881	85.921	1282	12 VI 2017	1	CPB
Nepal	Province 3	Sindhupalchok	Kodari	27.933	85.936	1470	13 VI 2017	1	CPB
Nepal	Gandaki Pradesh	Lamjung	Bhujung	28.323	84.255	1625	29 V 2017	1	Man Bahadur Gurung & CPB
Nepal	Gandaki Pradesh	Lamjung	Chopli Cliff, Marshyangdi	28.336	84.378	2034	27 V 2017	1	Man Bahadur Tamang & CPB
Nepal	Gandaki Pradesh	Baglung	Niluwa, Galkot	28.187	83.458	2150	25 VI 2017	1	Man Bahadur Tamang & CPB
Nepal	Gandaki Pradesh	Baglung	Tarakhola, Argal	28.299	83.41	1860	26 VI 2017	1	Man Bahadur Tamang & CPB
Nepal	Gandaki Pradesh	Baglung	Padabkhani	28.282	83.335	2586	26 VI 2017	1	Man Bahadur Tamang & CPB
Nepal	Gandaki Pradesh	Kaski	Kambro Bhir	28.582	83.41	2141	20 V 2017	1	Tul Bahadur Gurung & CPB
Nepal	Gandaki Pradesh	Kaski	Kangro Bhir	28.32	84.186	2434	22 V 2017	1	Tul Bahadur Gurung & CPB
Nepal	Gandaki Pradesh	Kaski	Kroja Bhir, Landruk, Lumle	28.205	84.186	1250	22 V 2017	1	Tul Bahadur Gurung & CPB
Nepal	Gandaki Pradesh	Kaski	Chhomorong, Gandruk	28.474	84.016	1698	20 VI 2016	1	CPB
Nepal	Gandaki Pradesh	Baglung	Ranasinghkiteni	28.309	83.267	2025	27 VI 2017	1	Man Bahadur Tamang & CPB
Nepal	Province 1	Solukhumbu	Very near Chheskam, Hunku River Valley	27.659	86.946	3395	29 VII 2012	1	CPB
Nepal	Province 1	Solukhumbu	Very near Saddi, Hunku River Valley	27.654	86.939	2981	30 VII 2012	1	CPB
Nepal	Gandaki Pradesh	Kaski	Sodque Bhir	28.336	84.073		2001/2003	3	Joshi et al. (2003)
Nepal	Gandaki Pradesh	Kaski	Kamro Bhir	28.38	84.115		2001/2003	3	Joshi et al. (2003)
Nepal	Gandaki Pradesh	Kaski	Chadque Keujha	28.387	84.115		2001/2003	3	Joshi et al. (2003)
Nepal	Gandaki Pradesh	Kaski	Sini Khemai Bhir/Cenethama Quira	28.387	84.115		2001/2003	3	Joshi et al. (2003)
Nepal	Gandaki Pradesh	Kaski	Mura Pro, Biura pro Keira	28.399	84.111		2001/2003	3	Joshi et al. (2003)
Nepal	Gandaki Pradesh	Kaski	Thama Thera	28.408	84.118		2001/2003	3	Joshi et al. (2003)
Nepal	Gandaki Pradesh	Kaski	Dhoya Quincha	28.408	84.118		2001/2003	3	Joshi et al. (2003)
Nepal	Gandaki Pradesh	Kaski	Ligha Quira	28.428	84.121		2001/2003	3	Joshi et al. (2003)
Nepal	Gandaki Pradesh	Kaski	Pli Quira	28.43	84.138		2001/2003	3	Joshi et al. (2003)
Nepal	Gandaki Pradesh	Kaski	Kurshidhu	28.431	84.135		2001/2003	3	Joshi et al. (2003)
Nepal	Gandaki Pradesh	Kaski	Pil Quira	28.431	84.135		2001/2003	3	Joshi et al. (2003)
Nepal	Gandaki Pradesh	Kaski	Kaula Shoi Koira	28.431	84.135		2001/2003	3	Joshi et al. (2003)
Nepal	Gandaki Pradesh	Kaski	Pla-ra Koira	28.438	84.095		2001/2003	3	Joshi et al. (2003)
Nepal	Gandaki Pradesh	Kaski	Ghaya na Koira	28.4	84.113		2001/2003	3	Joshi et al. (2003)
Nepal	Gandaki Pradesh	Kaski	Kangro Bhir	28.286	84.09		2001/2003	3	Joshi et al. (2003)
Nepal	Gandaki Pradesh	Kaski	Obhio	28.424	83.831	1647	2003	3	Joshi et al. (2003)
Nepal	Gandaki Pradesh	Kaski	Kuli Bhir	28.42	83.83	1708	2001/2003	3	Joshi et al. (2003)
Nepal	Gandaki Pradesh	Kaski	Silasi Bhir, Chhomorong Bhir	28.42	83.825	1860	2001/2003	3	Joshi et al. (2003)
Nepal	Gandaki Pradesh	Kaski	Khuldi Bhir	28.445	83.846	2226	2003	3	Joshi et al. (2003)
Nepal	Gandaki Pradesh	Kaski	Ruhinabei	28.437	83.83		2001/2003	3	Joshi et al. (2003)
Nepal	Gandaki Pradesh	Kaski	Kroja Bhir	28.373	83.82	1250	2001/2003	3	Joshi et al. (2003)
Nepal	Gandaki Pradesh	Kaski	tamu Khark	28.339	83.734		2001	3	Joshi et al. (2003)
Nepal	Gandaki Pradesh	Kaski	Chimro Bhir	28.344	84.003		2001/2003	3	Joshi et al. (2003)
Nepal	Gandaki Pradesh	Kaski	Dalang	28.345	83.98		2001/2003	3	Joshi et al. (2003)
Nepal	Gandaki Pradesh	Kaski	Mirsa Bhir	28.367	83.962		2003	3	Joshi et al. (2003)
Nepal	Gandaki Pradesh	Kaski	Pargaun Bhir	28.33	83.962		2003	3	Joshi et al. (2003)
Nepal	Gandaki Pradesh	Kaski	Tuinsu	28.37	84.034		2003	3	Joshi et al. (2003)
Nepal	Gandaki Pradesh	Kaski	Tona Bhir	28.385	84.037		2003	3	Joshi et al. (2003)
Nepal	Gandaki Pradesh	Kaski	Oba Bhir	28.37	84.035		2003	3	Joshi et al. (2003)
Nepal	Gandaki Pradesh	Kaski	Purmee	28.366	84.035		2003	3	Joshi et al. (2003)
Nepal	Gandaki Pradesh	Kaski	Bake	28.328	84.987		2003	3	Joshi et al. (2003)
Nepal	Gandaki Pradesh	Kaski	Neyardi	28.428	83.982		2003	3	Joshi et al. (2003)
Nepal	Gandaki Pradesh	Kaski	Asarjung	28.41	83.997		2003	3	Joshi et al. (2003)
Nepal	Gandaki Pradesh	Kaski	Riri	28.428	84.008		2003	3	Joshi et al. (2003)
Nepal	Gandaki Pradesh	Kaski	Bataseghar	28.437	83.986		2003	3	Joshi et al. (2003)
Nepal	Gandaki Pradesh	Kaski	Tusare	28.436	83.973		2003	3	Joshi et al. (2003)
Nepal	Gandaki Pradesh	Kaski	Lari	28.436	83.973		2003	3	Joshi et al. (2003)
Nepal	Gandaki Pradesh	Kaski	Kopre	28.446	83.973		2003	3	Joshi et al. (2003)
Nepal	Gandaki Pradesh	Kaski	Payarjung	28.45	84.967		2003	3	Joshi et al. (2003)
Nepal	Gandaki Pradesh	Kaski	Thulo Bhir	28.403	83.983		2003	3	Joshi et al. (2003)
Nepal	Gandaki Pradesh	Kaski	Yabang	28.354	83.982		2003	3	Joshi et al. (2003)
Nepal	Gandaki Pradesh	Kaski	Shankhu	28.393	83.98		2003	3	Joshi et al. (2003)
Nepal	Gandaki Pradesh	Kaski	Tiderjung	28.384	83.974		2003	3	Joshi et al. (2003)
Nepal	Gandaki Pradesh	Kaski	Cheuri	28.382	83.948		2003	3	Joshi et al. (2003)
Nepal	Gandaki Pradesh	Kaski	Hadi Daha Bhir	28.294	83.943	1220	2003	3	Joshi et al. (2003
Nepal	Gandaki Pradesh	Kaski	Khnduri	28.361	84.018		2003	3	Joshi et al. (2003)
Nepal	Gandaki Pradesh	Kaski	Roche Cheukholako Bhir	28.418	83.995		2003	3	Joshi et al. (2003)
Nepal	Gandaki Pradesh	Kaski	Thlo Bhir	28.384	83.89		2003	3	Joshi et al. (2003)
Nepal	Gandaki Pradesh	Kaski	Kopre Bhir	28.555	83.891		2003	3	Joshi et al. (2003)
Nepal	Province 1	Sankhuwasava	Tributary to west of Kasuwa River	27.61	87.23	1700-1800	1973	3	Cronin (1979); Cronin and Sherman (1976)
Nepal	Gandaki Pradesh (Province 3)	Myagdi	Myagdi Khola: Pinde Odar	28.632	83.394	2470	5 VI 1999.	4	Cox (1999), unpublished.
Nepal	Province 3	Rasuwa	near Bamboo Lodge, Langtang River	28.156	85.396	2000	11 I 1987	4	Turin et al. (1987), unpublished
Nepal	Province 1	Solukhunbu and Sankhuwasabha	Makalu Barun National Park: Hongu River Valley	27.52	86.86			4	Hongu River Valley, from Movie "The Last Honey Hunter" (2016)
Nepal	Province 1	Taplejung	between Yamphudin and Mamangkhe	26.5	88.001	2800-3600		3	Inskipp et al. (2008)
Nepal	Gandaki Pradesh	Kaski	Kyumi (Annapurna slope,Landrung)	27.446	87.865	1259		3	Woyke et al. (2001)
Nepal	province 3	Sindhupalchok	Chale (Bhote Koshi River)	28.15	85.8	1500		3	Woyke et al. (2001)
Nepal	Gandaki Pradesh	Kaski	Gandaki	28.431	84.395		6 X 2019	2	iNaturalist- P. Faucher
Vietam	Dien Bien	Muong Nhe	Leng Su Sin	22.245	102.309		2002-2008	4	THP: oral comm. with honey hunters
Vietnam	Hoa Binh	Mai Chau	Hang Kia	20.751	104.877		2002-2008	1	THP*
Vietnam	Hoa Binh	Mai Chau	Pa Co	20.732	104.918		2002-2008	1	THP*
Vietnam	Lao Cai	Sapa	Nam Cang	22.199	104.045		2019	1	THP*
Vietnam	Lao Cai	Van Ban	Nam Xe	22.137	103.976		2019	4	THP
Vietnam	Lai Chau	Phong Tho	Sin Suoi Ho	22.502	103.45		2002-2008	1	THP
Vietam	Lai Chau	Tan Uyen	Ho Mit	22.117	103.934		2002-2008	1	THP*
Vietnam	Lai Chau	Tan Uyen	Nam So	22.13	103.611		2002-2008	1	THP*
Vietam	Nge An	Ky Son	Nam Cam	19.209	104.245		2002-2008	1	THP
Vietnam	Son La	Muong La	Nam Pam	21.613	104.075		2002-2008	1	THP*
Vietam	Son La	Moc Chau	Chieng Son	20.686	104.614		2002-2008	1	THP*
Vietnam	Son La	Moc Chau	Loong Luong	20.775	104.736		2002-2008/2019	1	THP*
Vietnam	Yen Bai	Mu Cang Chai	Che Tao	21.666	104.079		2002-2008	1	THP*
